# Supplementary material for: Short-Term Supplemental Dietary Potassium from Potato and Potassium Gluconate: Effect on Calcium Retention and Urinary pH in Pre-Hypertensive-to-Hypertensive Adults
Source: Nutrients. 2021 Dec 9;13(12):4399. doi: 10.3390/nu13124399 (PMC8707887; doi:10.3390/nu13124399)
Supplement: Supplementary file 1 [file nutrients-13-04399-s001.zip]

Archive with 1 entries (1 files):
- nutrients-1476046-supplementary.pdf
